# Supplementary material for: Circulating Forms of Urokinase-Type Plasminogen Activator Receptor in Plasma Can Predict Recurrence and Survival in Patients with Urothelial Carcinoma of the Bladder
Source: Cancers (Basel). 2021 May 14;13(10):2377. doi: 10.3390/cancers13102377 (PMC8156453; doi:10.3390/cancers13102377)
Supplement: Supplementary file 1 [file cancers-13-02377-s001.zip]

Archive with 2 entries (2 files):
- Figure S1 (modified).jpg
- Figure S1 (scan).jpg
